# Supplementary material for: Size-Resolved Redox Activity and Cytotoxicity of Water-Soluble Urban Atmospheric Particulate Matter: Assessing Contributions from Chemical Components
Source: Toxics. 2023 Jan 7;11(1):59. doi: 10.3390/toxics11010059 (PMC9867266; doi:10.3390/toxics11010059)
Supplement: Supplementary file 1 [file toxics-11-00059-s001.zip]

Archive with 1 entries (1 files):
- toxics-2112216-supplementary.pdf
